# Supplementary material for: Comparison and Classification of LMW-GS Genes at Glu-3 Loci of Common Wheat
Source: Genes (Basel). 2025 Jan 16;16(1):90. doi: 10.3390/genes16010090 (PMC11765225; doi:10.3390/genes16010090)
Supplement: Supplementary file 1 [file genes-16-00090-s001.zip]

Archive with 1 entries (1 files):
- genes-3395432-supplementary.pdf
